# Supplementary material for: Differential Reinforcement without Extinction: An Assessment of Sensitivity to and Effects of Reinforcer Parameter Manipulations
Source: Behav Sci (Basel). 2024 Jun 28;14(7):546. doi: 10.3390/bs14070546 (PMC11274137; doi:10.3390/bs14070546)
Supplement: Supplementary file 1 [file behavsci-14-00546-s001.zip]

Archive with 1 entries (1 files):
- behavsci-3033237-supplementary.pdf
